# Supplementary material for: Tracing the History of Hepatitis E Virus Infection in Mexico: From the Enigmatic Genotype 2 to the Current Disease Situation
Source: Viruses. 2023 Sep 12;15(9):1911. doi: 10.3390/v15091911 (PMC10536485; doi:10.3390/v15091911)
Supplement: Supplementary file 1 [file viruses-15-01911-s001.zip]

Archive with 1 entries (1 files):
- viruses-2600292-supplementary.pdf
